# Supplementary material for: Exploring presentations of sustainability by US synthetic biology companies
Source: PLoS One. 2021 Sep 17;16(9):e0257327. doi: 10.1371/journal.pone.0257327 (PMC8448365; doi:10.1371/journal.pone.0257327)
Supplement: S1 Table — This table contains all the statements extracted by the researchers from the websites of the 24 companies examined for this study, categorized according to whether they (1) explicitly invoke sustainability, refer to (2) environmental, (3) social, or (4) economic dimensions of sustainability, (5) explicitly mention “nature” or (6) are linked to a report or publication on the website containing sustainability-related material. Individual statements that fit into multiple categories are included in each of the relevant categories in a given row of the table. (XLSX) [file pone.0257327.s001.xlsx]

## Sheet: Sheet1
Company	Company category	Explicit Sustainability	Environmental Language	Social Language	Economic Language	Nature Language	Reports
Amyris	Service		...blacklisting over 2,000 ingredients that are potentially harmful to you or the planet.	...blacklisting over 2,000 ingredients that are potentially harmful to you or the planet.
Amyris	Service		Applications for a better planet/better for people and better for the planet	Applications for a better planet/better for people and better for the planet
Amyris	Service		Making the World Healthier. One Molecule at a Time. To make good. For humanity and the planet, by making pure all ingredients accessible to all.	Making the World Healthier. One Molecule at a Time. To make good. For humanity and the planet, by making pure all ingredients accessible to all.
Amyris	Service	we are mainstreaming sustainability through cosmetic ingredients
Amyris	Service	By providing pure, reliable and sustainable ingredients to the largest fragrance and flavor houses and in the world,
Amyris	Service	We collaborate with industry leaders to deliver sustainable ingredients that power their products
Amyris	Service	Biossance, our consumer beauty brand, is pioneering sustainable beauty through biotechnology.
Amyris	Service	We deliver the lowest cost, most disruptive way to produce pure ingredients from sustainable sources with No Compromise.®			We deliver the lowest cost, most disruptive way to produce pure ingredients from sustainable sources with No Compromise.®
Amyris	Service			We were founded a decade ago with a vision to make the best products available to all and to help humanity while we do it
Amyris	Service	We apply inspired science to deliver sustainable solutions for a growing world.
Amyris	Service	Our renewable products are derived from sustainable sugarcane sourced from the first Brazil biomaterial producer to be certified by the Roundtable on Sustainable Biomaterials
Amyris	Service			We demonstrate a deep regard for the safety and well-being of our people, our communities, our resources and our planet. We speak up courageously.
Amyris	Service		Because our sugar cane-derived Squalane emollient is renewably-sourced and ECOCERT-approved, stable supply and cost are ensured with no negative impact on the environment.		Because our sugar cane-derived Squalane emollient is renewably-sourced and ECOCERT-approved, stable supply and cost are ensured with no negative impact on the environment.
Atlast Food Co.	Consumer		Earth Friendly: Choosing our meatless alternative reduces greenhouse gas emissions.
Atlast Food Co.	Consumer		We are on a mission to make a measurable difference, for both the environment and quality of life.	We are on a mission to make a measurable difference, for both the environment and quality of life.
Atlast Food Co.	Consumer		We can prevent loads of greenhouse gases from entering the atmosphere. Animal agriculture is one of the largest contributors to climate change and together we can reverse our fate.
Beyond Meat	Consumer		By shifting from animal to plant-based meat, we can address four growing global issues: human health, climate change, constraints on natural resources, and animal welfare.	By shifting from animal to plant-based meat, we can address four growing global issues: human health, climate change, constraints on natural resources, and animal welfare.
Beyond Meat	Consumer		A Beyond Burger uses significantly less water, land, energy, and generates fewer Greenhouse Gas Emissions (GHGE) than a beef burger.
Beyond Meat	Consumer		better for you and the planet	better for you and the planet
Beyond Meat	Consumer		UMich LCA				UMich LCA
Beyond Meat	Consumer	while feeling great about the health, sustainability
Beyond Meat	Consumer			animal welfare benefits of plant protein
Beyond Meat	Consumer			I was really out of shape but I wanted to be there for my kids and my grandkids. I was just wondering what I could start doing to make a healthier lifestyle for myself and my family.
Beyond Meat	Consumer			Uncompromisingly, no sacrifice required
Biossance	Consumer		All of our orders are shipped carbon neutral at no additional cost to you. We do this by funding tree planting and reforestation projects.
Biossance	Consumer		Because the products you use make a difference for your health and the health of the planet.	Because the products you use make a difference for your health and the health of the planet.
Biossance	Consumer		Biossance’s shelf-stable, 100% vegan squalane is consistent and reliable making it nature’s best moisturizer for you and the planet.	Biossance’s shelf-stable, 100% vegan squalane is consistent and reliable making it nature’s best moisturizer for you and the planet.
Biossance	Consumer		Everything we do and create reflects our commitment to your skin and the environment.	Everything we do and create reflects our commitment to your skin and the environment.
Biossance	Consumer		Ingredients you can trust: We stand for effective, clean skincare, banning 2,000+ ingredients that are toxic to both you and the environment.	Ingredients you can trust: We stand for effective, clean skincare, banning 2,000+ ingredients that are toxic to both you and the environment.
Biossance	Consumer		nontoxic, clean skincare using our No Compromise™ approach—products that are good for you and safe for the environment	nontoxic, clean skincare using our No Compromise™ approach—products that are good for you and safe for the environment
Biossance	Consumer		so you’re empowered to make better choices for yourself and the planet	so you’re empowered to make better choices for yourself and the planet
Biossance	Consumer		We blacklist 2,000+ ingredients that are either proven to be toxic or potentially toxic for you and the environment	We blacklist 2,000+ ingredients that are either proven to be toxic or potentially toxic for you and the environment
Biossance	Consumer	Safe for the planet, sustainable and cruelty-free.
Biossance	Consumer	We innovate every aspect of our company and supply chain to do better for our world and be the leading pioneers in sustainable beauty. + diagram
Biossance	Consumer	Pioneering Sustainable Beauty Through Biotechnology...Drawing on our rich history of science and sustainability, we create skincare that is incredibly effective and safe without harming the environment or animals.
Biossance	Consumer	highly stable, totally sustainable and eco-friendly squalane
Biossance	Consumer	We make our squalane using ethically and sustainably sourced sugarcane
Biossance	Consumer	Clean. Sustainable. Effective Ingredients.: Our sustainably produced squalane is the foundation of every product we create.
Biossance	Consumer	Squalane oil: weightless, hydrating and high-performing oil, sustainably sourced from sugarcane
Biossance	Consumer	Learn about all things clean and sustainable.
Bolt Threads	Hybrid	Taking nature as our inspiration we invent and scale advanced, credible materials that put us on a path towards a more sustainable future.			Taking nature as our inspiration we invent and scale advanced, credible materials that put us on a path towards a more sustainable future.	Taking nature as our inspiration we invent and scale advanced, credible materials that put us on a path towards a more sustainable future.
Bolt Threads	Hybrid					We believe that answers to our most vexing problems can be found in nature.
Bolt Threads	Hybrid		Many of our team members have been in this industry for a long time and we’re driven to produce fabrics that can meet consumers’ needs while minimizing impacts on the environment.
Bolt Threads	Hybrid		MicrosilkTM can be produced with less environmental impact than traditional textile manufacturing,
Bolt Threads	Hybrid		MyloTM can be produced in days versus years, a process that minimizes our environmental impact.
Bolt Threads	Hybrid		We envision a world where we don’t have to deplete or pollute our forests, oceans, and rivers to benefit from their natural secrets...Bolt makes a difference by evolving the very way we make materials to benefit both, people and the environment. By re-engineering the entire process, from inputs through the end of life, we aim to reduce the long-term environmental impact of materials and create a …	We envision a world where we don’t have to deplete or pollute our forests, oceans, and rivers to benefit from their natural secrets...Bolt makes a difference by evolving the very way we make materials to benefit both, people and the environment. By re-engineering the entire process, from inputs through the end of life, we aim to reduce the long-term environmental impact of materials and create a …
Bolt Threads	Hybrid		We grow mycelium on renewable, organic matter, nourishing the cells in the way that nature intended.			We grow mycelium on renewable, organic matter, nourishing the cells in the way that nature intended.
Bolt Threads	Hybrid	A revolutionary new material that merges sustainability and luxury.
Bolt Threads	Hybrid	A sustainably-produced textile, spun from the same proteins as a spider’s web, and created using biology, fermentation, and traditional textile production.
Bolt Threads	Hybrid			The Bolt team is a diverse and collaborative group developing materials that will transform what we wear, how we live, and the world around us.
Bolt Threads	Hybrid	We’ve developed technology to replicate this amazing process sustainably at large scale.			We’ve developed technology to replicate this amazing process sustainably at large scale.
Bolt Threads	Hybrid	Two reasons: performance and sustainability.
Bolt Threads	Hybrid	At Bolt Threads, we believe that living in an increasingly resource-constrained world means we have a responsibility to find more sustainable ways of creating materials.
Bolt Threads	Hybrid	Silk proteins are inherently biodegradable and can be produced in a sustainable, closed-loop process.
Bolt Threads	Hybrid	How do we design materials with sustainability as a core intention? How do we make the most sustainable materials that consumers also want?		A diverse ecosystem is a healthy ecosystem. Bolt is a group of talented and curious engineers, scientists, marketers, and consumer product experts.We are committed to advancing diversity, equity, and inclusion because we believe our differences enable us to collaborate and drive innovation as we change the world of materials and the world.
Bolt Threads	Hybrid	"Working on a product that intends to replace an economically and environmentally unsustainable material gives meaning to my efforts and makes my achievements more satisfying."			"Working on a product that intends to replace an economically and environmentally unsustainable material gives meaning to my efforts and makes my achievements more satisfying."
Bolt Threads	Hybrid	"I love working for a company that is doing interesting, sustainability-focused science and values all forms of heterogeneity in the workforce."
Culture Biosciences	Service	NO LANGUAGE IN ANY CATEGORY
Demetrix	Service	By working with nature, intelligently, we help our partners access the ingredients of life. Thanks to biotechnology, and some tiny production factories, it’s a sustainable, affordable proposition. (Get more for less)	By working with nature, intelligently, we help our partners access the ingredients of life. Thanks to biotechnology, and some tiny production factories, it’s a sustainable, affordable proposition. (Get more for less)		By working with nature, intelligently, we help our partners access the ingredients of life. Thanks to biotechnology, and some tiny production factories, it’s a sustainable, affordable proposition. (Get more for less)	By working with nature, intelligently, we help our partners access the ingredients of life. Thanks to biotechnology, and some tiny production factories, it’s a sustainable, affordable proposition. (Get more for less)
Demetrix	Service					Demetrix is named for Demeter, the Greek goddess of the harvest. Nature is our source and inspiration. Many of the medicines and ingredients we depend on come from nature. However, they are often not accessible or are unsustainable to harvest. This means many of nature’s remedies remain out of reach.
Demetrix	Service	Healthy, happy lives come from ingredients found in nature. Our job? To make nature’s rarest gifts accessible – and sustainable.	Healthy, happy lives come from ingredients found in nature. Our job? To make nature’s rarest gifts accessible – and sustainable.	Healthy, happy lives come from ingredients found in nature. Our job? To make nature’s rarest gifts accessible – and sustainable.		Healthy, happy lives come from ingredients found in nature. Our job? To make nature’s rarest gifts accessible – and sustainable.
Demetrix	Service			Our greatest partner is nature, and our greatest asset is you (career page)		Our greatest partner is nature, and our greatest asset is you
Demetrix	Service		Our highly specialized production system yields even the rarest ingredients with less impact on the planet than traditional ways of harvesting nature’s gifts. It’s more affordable, too.		Our highly specialized production system yields even the rarest ingredients with less impact on the planet than traditional ways of harvesting nature’s gifts. It’s more affordable, too.	Our highly specialized production system yields even the rarest ingredients with less impact on the planet than traditional ways of harvesting nature’s gifts. It’s more affordable, too.
Demetrix	Service					We take nature’s unpredictability out of the equation.
Demetrix	Service		Biotechnology can help by enabling access to more rare and powerful products. With less environmental impact and less cost than traditional methods. Which can lead to more happy, healthy lives.	happy, healthy lives	Biotechnology can help by enabling access to more rare and powerful products. With less environmental impact and less cost than traditional methods. Which can lead to more happy, healthy lives.
Demetrix	Service	Our highly specialized production system yields even the rarest ingredients with less impact on the planet than traditional ways of harvesting nature's gifts. It's more affordable too.			Our highly specialized production system yields even the rarest ingredients with less impact on the planet than traditional ways of harvesting nature's gifts. It's more affordable too.
Ecovative Design	Hybrid		Animal Agriculture is the single biggest contributor to global warming and the biggest user of arable land planet-wide.
Ecovative Design	Hybrid		At Ecovative, we believe there is a better way to feed the planet and reduce the amount of plastic used in consumer products. Our mission is to grow better materials that are compatible with Earth.
Ecovative Design	Hybrid		cruelty-free...biodegradable...eco-friendly...vegan	cruelty-free...biodegradable...eco-friendly...vegan
Ecovative Design	Hybrid		Ecovative is a diverse group of engineers, biologists, artists and designers — dedicated to the development of high-performance, environmentally conscious materials.	Ecovative is a diverse group of engineers, biologists, artists and designers — dedicated to the development of high-performance, environmentally conscious materials.
Ecovative Design	Hybrid		Our Mycelium foundry uses natural inputs to produce high-performing, advanced materials that are also compatible with the planet.			Our Mycelium foundry uses natural inputs to produce high-performing, advanced materials that are also compatible with the planet.
Ecovative Design	Hybrid		Plastics are a leading cause of physical pollution introducing durable toxins into our environment.
Ecovative Design	Hybrid	Our Mycelium foundry allows us to develop and fine-tune new, sustainable materials by programming biology.
Ecovative Design	Hybrid	Bio-based & Sustainable
Ecovative Design	Hybrid	Sustainable Fashion
Ecovative Design	Hybrid	MycoFlex™ sustainable foam has superior properties compared to traditional petroleum-based materials.
Finless Foods	Consumer		By bypassing the ocean and fish farming, we produce the same fish — but without the mercury, plastic, and other environmental contaminants.
Finless Foods	Consumer		Distributed, local production also means fewer fishing fleets that run on fossil fuels, helping us do our bit to reduce ocean pollution and fight climate change.	Distributed, local production also means fewer fishing fleets that run on fossil fuels, helping us do our bit to reduce ocean pollution and fight climate change.
Finless Foods	Consumer		Finless Foods is a food startup working toward a world where everyone has access to healthy, delectable seafood, without the environmental devastation or the health hazards of traditional fishing and aquatic farming...This will help our ocean ecosystems and provide a luxurious, healthy source of protein for people to enjoy.	Finless Foods is a food startup working toward a world where everyone has access to healthy, delectable seafood, without the environmental devastation or the health hazards of traditional fishing and aquatic farming...This will help our ocean ecosystems and provide a luxurious, healthy source of protein for people to enjoy.
Finless Foods	Consumer		Our groundbreaking production method has a host of benefits — for our oceans, for the planet, and for you.	Our groundbreaking production method has a host of benefits — for our oceans, for the planet, and for you.
Finless Foods	Consumer		Producing fish directly from healthy marine-animal cells instead of live animals means we don’t need exploit our ocean ecosystems or kill fish to enjoy seafood.
Finless Foods	Consumer		we’re developing a groundbreaking new way to produce nutritious, environmentally-friendly versions of the fish and seafood products the world loves...That means no commercial fishing from our precious oceans. No fish farming. No contaminants...at prices we can all afford.	we’re developing a groundbreaking new way to produce nutritious, environmentally-friendly versions of the fish and seafood products the world loves...That means no commercial fishing from our precious oceans. No fish farming. No contaminants...at prices we can all afford.
Finless Foods	Consumer		you’ll have access to locally-produced fish, free from the environmental impacts and greenhouse gas emissions associated with transporting fish across long distances.	you’ll have access to locally-produced fish, free from the environmental impacts and greenhouse gas emissions associated with transporting fish across long distances.
Finless Foods	Consumer	Sustainable Seafood, Without the Catch: We’re on a mission to transform the way fresh, sustainable seafood arrives on our tables.
Finless Foods	Consumer	Bringing sustainable, delicious seafood to the world, without having to farm or harvest live fish from our precious oceans.
Finless Foods	Consumer	This means the world can enjoy fresh, sustainable seafood at affordable prices, without catching or farming the species on which they’re based.
Finless Foods	Consumer	Meet our team of scientists, technologists, and foodies passionate about delivering sustainable, healthy fish and seafood to the world.
Genomatica	Service	We develop commercial biobased processes to make widely-used chemicals that enable better, more sustainable everyday products.
Genomatica	Service	Editorial by CEO on sustainability
Genomatica	Service	Sustainability and Social Responsibility Report	Sustainability and Social Responsibility Report	Sustainability and Social Responsibility Report	Sustainability and Social Responsibility Report		Sustainability and Social Responsability Report
Ginkgo Bioworks	Service		Biology is the most advanced manufacturing technology on the planet. Self-assembling, self-replicating, and self-repairing, biology builds renewably—from the molecular machines inside of cells to global ecosystems.			Biology is the most advanced manufacturing technology on the planet. Self-assembling, self-replicating, and self-repairing, biology builds renewably—from the molecular machines inside of cells to global ecosystems.
Ginkgo Bioworks	Service					Organism engineers at Ginkgo learn from nature to develop new organisms that replace technology with biology.
Ginkgo Bioworks	Service					The natural world has been evolving new chemistries for over four billion years. We’re exploring and expanding the metabolic map, finding new pathways to sustainable products.
Ginkgo Bioworks	Service					We believe biology is the best manufacturing technology on the planet. But it’s hard to engineer biology well—evolution is four billion years ahead of us, after all. At Ginkgo we’ve built our foundries and codebase so that we can better learn from and design with biology.
Ginkgo Bioworks	Service		Joyn has the ability to dramatically decrease agriculture’s environmental and energy footprint.
Ginkgo Bioworks	Service	Where fermentation is already used in bioindustrial applications, organism engineering can improve efficiency and sustainability.
Ginkgo Bioworks	Service	Joyn Bio was founded to create sustainable, cost effective, and agronomically meaningful microbial solutions to growers.
Ginkgo Bioworks	Service	Ginkgo’s foundries enable Joyn Bio to engineer plant microbes for sustainable agriculture at a scale beyond traditional genetic engineering.			Ginkgo’s foundries enable Joyn Bio to engineer plant microbes for sustainable agriculture at a scale beyond traditional genetic engineering.
Ginkgo Bioworks	Service	We’re exploring and expanding the metabolic map, finding new pathways to sustainable products.
Ginkgo Bioworks	Service	Cultured ingredients offer a more accessible and sustainable way to produce an array of important products across industries.
Ginkgo Bioworks	Service			Plants like cannabis hold many unique compounds that can have important health benefits...those rare products can be made accessible...
Ginkgo Bioworks	Service				With synthetic biology and fermentation, those rare products can be made accessible at a commercial scale.
Ginkgo Bioworks	Service			2019 Residency Post			2019 Residency Post
Ginkgo Bioworks	Service	We’re working towards a future where genetic engineering and cultured ingredients can help make foods that are more sustainable, healthier, delicious, and more accessible for everyone.		We’re working towards a future where genetic engineering and cultured ingredients can help make foods that are more sustainable, healthier, delicious, and more accessible for everyone.
Ginkgo Bioworks	Service						Grow Magazine
Impossible Foods	Consumer		2019 LCA Update				2019 LCA Update
Impossible Foods	Consumer		Just one Impossible Burger (instead of a burger made from cows) will save the equivalent of: 96% LESS LAND, 87% LESS WATER, 89% FEWER GHG EMISSIONS
Impossible Foods	Consumer		using animals to make meat is a prehistoric and destructive technology. We’re making meat from plants so that we never have to use animals again. That way, we can eat all the meat we want, for as long as we want. And save the best planet in the known universe.	using animals to make meat is a prehistoric and destructive technology. We’re making meat from plants so that we never have to use animals again. That way, we can eat all the meat we want, for as long as we want. And save the best planet in the known universe.
Impossible Foods	Consumer		we hand-pick each ingredient for health, nutrition, safety and overall environmental impact.	we hand-pick each ingredient for health, nutrition, safety and overall environmental impact.
Impossible Foods	Consumer		We're on a mission. To save meat. And Earth.
Impossible Foods	Consumer	Every year we publish an Impact Report, documenting our progress toward a more sustainable food system.
Inscripta	Service			Our technology incorporates practices for ethical genome engineering. Contributions that power progress are shared. And every member of our team is valued for their unique perspective and contributions. As a company, we move forward together inclusively and respectfully. And by our business practices we are promoting society to do the same.
Inscripta	Service	Revolutionary digital genome engineering tools transform how we face complex global challenges and yield solutions that benefit all, such as improved crops and better foods, sustainable materials and fuels, and new and improved ways to treat disease.	Revolutionary digital genome engineering tools transform how we face complex global challenges and yield solutions that benefit all, such as improved crops and better foods, sustainable materials and fuels, and new and improved ways to treat disease.	Revolutionary digital genome engineering tools transform how we face complex global challenges and yield solutions that benefit all, such as improved crops and better foods, sustainable materials and fuels, and new and improved ways to treat disease.
Inscripta	Service			Overcome current challenges and limitations of gene editing to discover new biology that benefits all humanity...transform the status quo through constructive genome engineering that solves major societal challenges.
Inscripta	Service			We’re part of the community setting industry standards for the use of genome engineering and we want to ensure that the unprecedented scale of the Onyx platform is used safely. Proactively implementing biosecurity controls and countermeasures at multiple steps ensures that the Onyx platform is used responsibly and ethically. Let’s work together for the greater good.
Inscripta	Service			Democratizing genome engineering...the MAD7 nuclease is roalty-free for both academic and commercial research and development use.
Inscripta	Service			Making the MAD7™ CRISPR nuclease free for research purposes may not be typical in this industry, but it’s typical for us. Our primary purpose is to empower scientists whose gene editing research is stifled by current technical and licensing limitations.
Joyn Bio	Hybrid		Cut greenhouse gas emissions, Reduce water pollution
Joyn Bio	Hybrid	We design microbes for more sustainable and nutritious agriculture.
Joyn Bio	Hybrid	providing farmers with sustainable options to feed and nourish the world
Joyn Bio	Hybrid	Harnessing the plant microbiome to address farmers' biggest challenges in a sustainable way.
Joyn Bio	Hybrid			We are building a company where scientists are expected to address challenging questions and innovate within a culture that encourages risk taking, embraces diversity, and is dedicated to the development of all team members.
Lygos	Service		Lygos is providing biotechnology solutions for today’s renewable chemical challenges.
Lygos	Service		The primary hurdles restricting market growth of these chemicals is their current high production cost or environmentally hazardous production process. We address both these problems...		Our target products are the specialty chemicals of today that can grow into the commodity chemicals of tomorrow. The primary hurdles restricting market growth of these chemicals is their current high production cost or environmentally hazardous production process. We address both these problems...
Lygos	Service				For the last 75-years malonic acid has been produced from cyanid and chloracetic acid, two costly and environmentally hazardous chemicals. The petrochemical production process has restricted market growth. Lygos' technology uses sugar and water, opening the door to new applications.
Lygos	Service				Bio-advantaged chemicals are those where petrochemistry cannot compete with biochemistry, where biological production provices a compelling economic or technical advantage over existing chemical syntheses.
Lygos	Service				Lowest cost route to target products...enabling market growth
Lygos	Service	Combined technologies will accelerate development, scaling and commercialization of a sustainable...			Combined technologies will accelerate development, scaling and commercialization of a sustainable...
Memphis Meats	Consumer		Same great taste, better for the planet.
Memphis Meats	Consumer		We aim to make meat better for the planet and all its inhabitants, while using significantly less land and water. At scale, our process will create less waste while dramatically reducing greenhouse gas emissions.	We aim to make meat better for the planet and all its inhabitants, while using significantly less land and water. At scale, our process will create less waste while dramatically reducing greenhouse gas emissions.	We aim to make meat better for the planet and all its inhabitants, while using significantly less land and water. At scale, our process will create less waste while dramatically reducing greenhouse gas emissions.
Memphis Meats	Consumer		while preserving the environment and offering consumers additional choices in meat, poultry and seafood
Modern Meadow	Consumer		We seek to transform the material world by unlocking the power of nature to inspire design for a healthier planet.			We seek to transform the material world by unlocking the power of nature to inspire design for a healthier planet.
Modern Meadow	Consumer		We are working toward commercial biofabricated materials that will be animal-free with a lighter footprint on the planet.
Modern Meadow	Consumer		We partner with thought-leading brands to transform the material world and design for a healthier planet.
Modern Meadow	Consumer		Zoa™ represents a step toward building a healthier planet.
Modern Meadow	Consumer			Here, we thrive on diversity, embrace uncertainty and value every opinion.
Modern Meadow	Consumer			Let the best ideas win. We mix our perspectives, even when it is uncomfortable. Every voice matters; every action has impact. We are all in it together.
Motif FoodWorks	Service	we relentlessly strive to innovate new food ingredients and solutions that maintain taste and texture while achieving better nutrition, accessibility and sustainability.
Motif FoodWorks	Service			More accessible: Creating ingredients that are more efficient, more predictable and more cost effective, putting better foods within the reach of more people	More accessible: Creating ingredients that are more efficient, more predictable and more cost effective, putting better foods within the reach of more people
Motif FoodWorks	Service	More sustainable: Discovering animal-free alternatives that cause less strain on natural resources
Perfect Day	Consumer		Perfect Day is pioneering the use of flora to make our world kinder and greener.	Perfect Day is pioneering the use of flora to make our world kinder and greener.		Perfect Day is pioneering the use of flora to make our world kinder and greener.
Perfect Day	Consumer		Because no animals are involved in the process, our protein is produced with less energy, less water, less greenhouse gas emissions, and without the use of factory farms.
Perfect Day	Consumer		for a kinder, greener planet.
Perfect Day	Consumer		it's a perfect day to change the world
Perfect Day	Consumer		Knowing that it's 100 percent animal free - so it's kinder to cows and the planet.
Perfect Day	Consumer		making the world a kinder, greener place
Perfect Day	Consumer		rapidly assemble a kinder, greener world
Perfect Day	Consumer		We love dairy for its indulgent flavors, unparalleled nutrition, and versatility, but we don’t like the harmful way it’s produced or the fact that some people can’t enjoy it.	We love dairy for its indulgent flavors, unparalleled nutrition, and versatility, but we don’t like the harmful way it’s produced or the fact that some people can’t enjoy it.
Perfect Day	Consumer	It’s all part of creating a more sustainable food system for the planet.
Perfect Day	Consumer	Flora-made dairy means dairy produced sustainably using less water, energy, greenhouse gas emissions and land.
Perfect Day	Consumer			It means cruelty-free dairy produced without the use of factory farms
Perfect Day	Consumer	it’s easy for brands to improve their sustainability or reach a wider audience by simply swapping the old for the new.
Perfect Day	Consumer	sustainable, kind, and delicious
Perfect Day	Consumer	who view Perfect Day’s approach as a means to provide environmentally sustainable and affordable protein to undernourished populations		who view Perfect Day’s approach as a means to provide environmentally sustainable and affordable protein to undernourished populations
Synlogic Therapeutics	Consumer			...new medicines with the potential to restore human health		Synthetic biology is a reimagining tool, allowing scientists to apply insights from nature to understand and design new biological systems, genetic circuits and molecular components to improve the world around us
Strateos	Service	NO LANGUAGE IN ANY CATEGORY
Twist Bioscience	Service			This project illustrates how we can bring together innovative technologies, based on biology, to protect and benefit children worldwide
Twist Bioscience	Service	...by using our synthetic DNA tools, our customers are developing ways to better lives and improve the sustainability of the planet.
Twist Bioscience	Service			At Twist, we often say that Diversity is in our DNA
Zbiotics	Consumer		Genetic engineering has given us incredible things: life-saving medicines, stress-resistant and more nutritious crops, production methods that use less resources and don’t require the killing of animals.	Genetic engineering has given us incredible things: life-saving medicines, stress-resistant and more nutritious crops, production methods that use less resources and don’t require the killing of animals.
Zbiotics	Consumer	TACKLING CLIMATE CHANGE: Carbon sequestration, Sustainable proteins, Pesticide reduction	TACKLING CLIMATE CHANGE: Carbon sequestration, Sustainable proteins, Pesticide reduction
Zymergen	Service	Improving sustainability	We can reduce your footprint with our biobased approach.
Zymergen	Service					....our products deliver next generation innovation inspired by nature and built by biology.
Zymergen	Service		Inspired by nature and built by biology, we build better products in better ways for business, people, and the planet.	Inspired by nature and built by biology, we build better products in better ways for business, people, and the planet.	Inspired by nature and built by biology, we build better products in better ways for business, people, and the planet.	Inspired by nature and built by biology, we build better products in better ways for business, people, and the planet.
Zymergen	Service					Inspired by nature, built by biology
Zymergen	Service		From new eco-friendly biopolymers to powerful bioactives, our innovate products are poised to lead a revolution in consumer care.			Nature is a wonderful source of inspiration for care prodcuts....Using our platform, we can search deeper and wider through nature than anyone before.
Zymergen	Service		...[a] greener solution can tilt consumer preference.			Nature offers superior solutions no matter the category.
Zymergen	Service		Today, companies use petroleum-based solutions to solve many of these needs. But innovation has stalled in what can be created through petroleum, and the impact on our land, resources, and climate threatens our future.			Nature's biodiversity provides us with better building blocks and biology provides better ways to build.
Zymergen	Service		Our solution delivers prodcuts to market faster, cheaper, green, and simply better than ever before possible.		Our solution delivers prodcuts to market faster, cheaper, greener, and simply better than ever before possible.	Unlocking nature's superpowers.
Zymergen	Service	We are proving that looking to nature and applying our platform to these problems hold some of the answers. Starting with our global initiative to take on plastic waste, we are dedicated to solving these problems, in ways both substantial and sustainable to our planet's health.	Let's face it, our planet is facing challenges on a global scale...solving these problems...in ways both substantial and sustainable to our planet's health.			We are proving that looking to nature and applying our platform to these problems hold some of the answers.
Zymergen	Service	Effectively and sustainably breaking down one of the world's toughest plastics is the first step toward a world free from plastic waste...We believe that nature holds the keys to sustainably eliminating PE waste...Our aim is to upcycle polyethylene into new plastics, materials and products with greater utility and sustainability.				We believe that nature holds the keys to sustainably eliminating PE waste.
Zymergen	Service					We partner with nature to create products that otherwise could only be imagined.
Zymergen	Service					We partner with nature today to create the building blocks of tomorrow
Zymergen	Service		Microbes that break down and repurpose plastics are helping us solve one of Earth's biggest challenges.
Zymergen	Service		natural, non-toxic, eco-sensitive products that don't compromise on performance...better for you, your family, and the environment.	...better for you, your family, and the environment
Zymergen	Service	Pesticide runoff, water-intensive crops, and petrochemical-based fertilizers all take a toll on the health of our people and planet. Healthier and sustainable solutions are not nice-to-haves, they're must-haves for the future of food.	Pesticide runoff, water-intensive crops, and petrochemical-based fertilizers all take a toll on the health of our people and planet. Healthier and sustainable solutions are not nice-to-haves, they're must-haves for the future of food.	Pesticide runoff, water-intensive crops, and petrochemical-based fertilizers all take a toll on the health of our people and planet. Healthier and sustainable solutions are not nice-to-haves, they're must-haves for the future of food.
Zymergen	Service	...Zymergen looks to dramatically transform the way we feed the world in sustainable ways.	The world's food supply is under threat with growing populations, depleting food sources, and environmentally harmful production methods. The time is now for innovative solutions in how we produce food.	The world's food supply is under threat with growing populations, depleting food sources, and environmentally harmful production methods. The time is now for innovative solutions in how we produce food.
Zymergen	Service	Traditional methods that use nature's powers rely on extracting small quantities of active molecules from plants. This can be difficult or even impossible to do, and it's often unsustainable and harmful to the environment. By using biology, we can manufacture these molecular building blocks responsibly and sustainably.	Traditional methods that use nature's powers rely on extracting small quantities of active molecules from plants. This can be difficult or even impossible to do, and it's often unsustainable and harmful to the environment. By using biology, we can manufacture these molecular building blocks responsibly and sustainably.
Zymergen	Service		We are developing crop protection against pests, drought, weather extremes and ever-evolving challenges—without harming the environment.
Zymergen	Service	We bring ideas to market better, faster, cheaper, and more sustainably than ever before possible.			A biology-driven solution enables breakthrough products that satisfy unmet market needs...We bring ideas to market better, faster, cheaper, and more sustainably than ever before possible.
Zymergen	Service
